# Supplementary material for: Advancing responsible genomic analyses of ancient mollusc shells
Source: PLoS One. 2024 May 6;19(5):e0302646. doi: 10.1371/journal.pone.0302646 (PMC11073703; doi:10.1371/journal.pone.0302646)
Supplement: S1 Table — (XLSX) [file pone.0302646.s006.xlsx]

## Sheet: S1 Table
S1 Table. Description of ancient samples used in this study and mapping statistics.			ERS17305453
ID_AgesNumber* (Collection number)	ID	ENA accession number	Site Name, Country	Latitude (N)	Longitude (W)	Culture/Age	Presence of periostracum	Test	Parameter	Library name	Powder (g)	Total number of sequenced reads	Nuclear uniquely mapped reads$	Covered sites (bp/kb)	Endogenous DNA fraction (%)	Clonality (%)	Average read length (bp)	Mitochondrial uniquely mapped reads$$	Provider	Collections
bal05_Ages8895	bal05*1	ERS17305449	Balaruc-les-Bains, Chemin du Mas de Padre (US2006, fosse FS2013), France	43.45	3.69	575-650 C.E.a	No periostracum	Digestion	Single digestion + Phenol-Chloroform	bal05PC1_lr03; bal05PC1_lr41	0.65	562036	1010	1.4782408	0.17970379	0.296	57.4	7	Vianney Forest	INRAP, Institut National de Recherches Archéologiques Préventives Midi-Mediterrannee, Nimes, France
									Double digestion + Phenol-Chloroform	bal05PC2_lr01; bal05PC2_lr34	0.66	1182686	7841	5.9470257	0.66298240	1.03	59.5	44
bal05_Ages8895	bal05b*1	ERS17305449	Balaruc-les-Bains, Chemin du Mas de Padre (US2006, fosse FS2013), France	43.45	3.69	575-650 C.E.a	No periostracum	Bleach	Bleach + Single digestion + Phenol-Chloroform	bal05bBPC1_lr17	1.07	1005303	39280	36.9031740	3.90727970	3.85	67.2	52	Vianney Forest	INRAP, Institut National de Recherches Archéologiques Préventives Midi-Mediterrannee, Nimes, France
									Bleach + Double digestion + Phenol-Chloroform	bal05bBPC2_lr18	1.07	960361	66980	65.9566470	6.97446065	2.44	66.7	120
									Double digestion + Phenol-Chloroform	bal05bPC2_lr19	1.07	1080459	10253	8.3879829	0.94894855	0.534	65.1	36
bal06_Ages10465	bal06	ERS17305450	Balaruc-les-Bains, Chemin du Mas de Padre (US1014, bassin BS1002), France	43.45	3.69	475-500 C.E.a	No periostracum	Shell layers	Nacreous	bal06IN_lr05	0.77	431423	33711	77.2329396	7.81390886	2.05	63.6	103	Vianney Forest	INRAP, Institut National de Recherches Archéologiques Préventives Midi-Mediterrannee, Nimes, France
									Prismatic	bal06OUT_lr06	0.78	497955	19508	39.1796775	3.91762308	2.96	63.2	104
cop01x3_Ages8498	cop01x3	ERS17305451	Central Copenhagen Harbor (Gammel Strand KBM3828, SD37646), Denmark	55.68	12.58	Late Medieval Period; prior to 1500 C.E. (Phase 1)a (Whatley & Hansen, 2016)	Periostracum	Periostracum	Periostracum	cop01x3P_lr17	0.14	382893	88493	228.7335903	23.11167872	6.58	73.7	89	Camilla Haarby Hansen; Svend Funder	Copenhagen Museum; Natural History Museum of Denmark, Copenhagen, Denmark
									No Periostracum	cop01x3NP_lr18	0.15	551546	61667	150.7148560	14.83214116	4.02	73.4	130
cop02_Ages7938	cop02	ERS17305452	Central Copenhagen Harbor (Gammel Strand KBM3828, SD54997), Denmark	55.68	12.58	Late Medieval Period; prior to 1500 C.E. (Phase 1)a (Whatley & Hansen, 2016)	Periostracum	Radiation	No Radiation	cop02X0_lr32	1	254352	19105	77.2518663	7.51124426	0.964	76.3	72	Camilla Haarby Hansen; Svend Funder	Copenhagen Museum; Natural History Museum of Denmark, Copenhagen, Denmark
									Radiation x1	cop02X1_lr33	1.01	1145902	91496	79.6629163	7.98462696	0.785	76.4	200
									Radiation x10	cop02X10_lr46	1	408026	22860	57.5765837	5.60258415	1.07	78.3	91
									Radiation x100	cop02X100_lr47	1.02	733751	70672	97.1577269	9.63160527	3.52	77.3	219
cop02x3_Ages8899	cop02x3	ERS17305453	Central Copenhagen Harbor (Gammel Strand KBM3828, SD54997), Denmark	55.68	12.58	Late Medieval Period; prior to 1500 C.E. (Phase 1)a (Whatley & Hansen, 2016)	Periostracum	Digestion	Single digestion + Phenol-Chloroform	cop02x3PC1_lr33; cop02x3PC1_lr40	0.31	873517	55640	63.0348541	6.36965279	1.45	78.0	8	Camilla Haarby Hansen; Svend Funder	Copenhagen Museum; Natural History Museum of Denmark, Copenhagen, Denmark
									Double digestion + Phenol-Chloroform	cop02x3PC2_lr31; cop02x3PC2_lr38	0.31	663297	77897	117.5608976	11.74390959	1.63	78.1	9
cop03x3_Ages8506	cop03x3	ERS17305454	Central Copenhagen Harbor (Gammel Strand KBM3828, SD41925), Denmark	55.68	12.58	circa 1630-1680 C.E. (Phase 3)a (Whatley & Hansen, 2016)	Periostracum	Bleach	Bleach + Single digestion + Phenol-Chloroform	cop03x3BPC1_lr01	0.35	486233	41184	89.8968976	8.47001335	2.93	77.0	266	Camilla Haarby Hansen; Svend Funder	Copenhagen Museum; Natural History Museum of Denmark, Copenhagen, Denmark
									Bleach + Double digestion + Phenol-Chloroform	cop03x3BPC2_lr02	0.35	599570	31727	53.0553650	5.29162567	3.08	66.4	178
									Double digestion + Phenol-Chloroform	cop03x3PC2_lr03	0.35	598390	16993	27.2858739	2.83978676	2.32	72.1	183
cop04_Ages7939	cop04	ERS17305455	Central Copenhagen Harbor (Gammel Strand KBM3828, SD33628), Denmark	55.68	12.58	circa 1630-1680 C.E. (Phase 3)a (Whatley & Hansen, 2016)	Periostracum	Radiation	No Radiation	cop04X0_lr39	0.98	319824	9972	30.2695997	3.11796488	1.71	73.7	48	Camilla Haarby Hansen; Svend Funder	Copenhagen Museum; Natural History Museum of Denmark, Copenhagen, Denmark
									Radiation x1	cop04X1_lr40	0.99	605322	18293	29.5861943	3.02202795	3.27	74.4	107
									Radiation x10	cop04X10_lr51	0.99	3758658	24446	6.7127521	0.65039171	6.29	78.2	118
									Radiation x100	cop04X100_lr52	1.02	646849	19828	29.1236188	3.06532127	6.86	69.9	112
cop04x3_Ages8511	cop04x3	ERS17305456	Central Copenhagen Harbor (Gammel Strand KBM3828, SD33628), Denmark	55.68	12.58	circa 1630-1680 C.E. (Phase 3)a (Whatley & Hansen, 2016)	Periostracum	Periostracum	Periostracum	cop04x3P_lr19	0.16	245193	26921	104.3094449	10.97951410	11.7	63.2	99	Camilla Haarby Hansen; Svend Funder	Copenhagen Museum; Natural History Museum of Denmark, Copenhagen, Denmark
									No Periostracum	cop04x3NP_lr20	0.15	551546	8901	14.1811924	1.61382731	4.12	62.8	22
cop05x1L_Ages8512	cop05x1L	ERS17305457	Central Copenhagen Harbor (Gammel Strand KBM3828, SD52177), Denmark	55.68	12.58	circa 1750-1820 C.E. (Phase 4)a (Whatley & Hansen, 2016)	Periostracum	Periostracum	Periostracum	cop05x1LP_lr13	0.49	589346	145620	236.4196994	24.70874495	6.4	82.5	217	Camilla Haarby Hansen; Svend Funder	Copenhagen Museum; Natural History Museum of Denmark, Copenhagen, Denmark
									No Periostracum	cop05x1LNP_lr14	0.5	418912	85988	203.4182617	20.52650676	2.03	67.6	275
cop05x2_Ages8513	cop05x2	ERS17305458	Central Copenhagen Harbor (Gammel Strand KBM3828, SD52177), Denmark	55.68	12.58	circa 1750-1820 C.E. (Phase 4)a (Whatley & Hansen, 2016)	Periostracum	Shell layers	Nacreous	cop05x2IN_lr09	0.46	739596	216535	279.2414513	29.27747040	0.884	74.0	198	Camilla Haarby Hansen; Svend Funder	Copenhagen Museum; Natural History Museum of Denmark, Copenhagen, Denmark
									Prismatic	cop05x2OUT_lr10	0.41	537763	113475	210.4642591	21.10130299	3.3	73.0	740
cop06_Ages8518	cop06	ERS17305459	Central Copenhagen Harbor (Gammel Strand KBM3828, SD41170), Denmark	55.68	12.58	circa 1570-1620 C.E. (Phase 2)a (Whatley & Hansen, 2016)	Periostracum	Periostracum	Periostracum	cop06P_lr11	0.62	737826	223211	288.5108774	30.25252566	1.38	76.0	103	Camilla Haarby Hansen; Svend Funder	Copenhagen Museum; Natural History Museum of Denmark, Copenhagen, Denmark
									No Periostracum	cop06NP_lr12	0.64	773560	227858	282.5466796	29.45576297	0.795	76.2	131
fan01_Ages10468 (DJM2233x80)	fan01	ERS17305460	Fannerup F, Ginnerup Parish, Denmark	56.39	10.71	Early Ertebølle Culture kitchen midden; 7000-6500 yBPb (Rasmussen & Davidson, 1989)	No periostracum	Shell layers	Nacreous	fan01IN_lr07	1.26	554443	1509	2.4438568	0.27216504	1.11	52.8	1	Lutz Klassen	Museum Østjylland, Randers, Denmark
									Prismatic	fan01OUT_lr08	1.23	592196	631	1.0081265	0.10655256	0.316	54.6	3
hav04_Ages7937	hav04	ERS17305461	Havnø (FHM4014; Niv 202; FELT 94/100), Denmark	56.71	10.17	Ertebølle Culture kitchen midden; 7000-5000 yBPa (Andersen, 2008)	No periostracum	Radiation	No Radiation	hav04X0_lr27	0.42	738398	13318	15.3113598	1.80363435	1.06	62.3	72	Peter Ilsøe	Natural History Museum of Denmark, Copenhagen, Denmark
									Radiation x1	hav04X1_lr28	0.41	632627	13026	17.2506790	2.05903321	0.928	61.0	56
									Radiation x10	hav04X10_lr41	0.42	65059	1620	21.0235729	2.49004750	0.123	59.7	4
									Radiation x100	hav04X100_lr42	0.42	825667	16063	16.2311089	1.94545743	1.09	60.2	92
hav05_Ages8437	hav05	ERS17305462	Havnø (FHM4014 - Havnø 2007; Niv 161 100/101 SØ), Denmark	56.71	10.17	Ertebølle Culture kitchen midden; 7000-5000 yBPa (Andersen, 2008)	No periostracum	Shell layers	Nacreous	hav05IN_lr01	0.6	457819	119755	252.0706066	26.15771735	0.955	54.0	513	Peter Ilsøe	Natural History Museum of Denmark, Copenhagen, Denmark
									Prismatic	hav05OUT_lr02	0.59	737105	194728	252.1057132	26.41794588	0.754	54.5	1218
hav06_Ages7766	hav06	ERS17305463	Havnø (FHM4014 - Havnø 2007; Niv 166 100/101 SØ), Denmark	56.71	10.17	Ertebølle Culture kitchen midden; 7000-5000 yBPa (Andersen, 2008)	No periostracum	Bleach	Bleach + Single digestion + Phenol-Chloroform	hav06BPC1_lr28	0.14	150082	7398	43.6394571	4.92930531	0.605	59.1	38	Peter Ilsøe	Natural History Museum of Denmark, Copenhagen, Denmark
									Bleach + Double digestion + Phenol-Chloroform	hav06BPC2_lr30	0.15	131719	211	1.5609301	0.16018949	1.4	63.6	0
									Double digestion + Phenol-Chloroform	hav06PC2_lr32	0.13	94751	176	1.7350475	0.18575002	0	59.1	0
ika01_Ages7719 (754; P104/2019KMG)	ika01	ERS17305464	Ikaasap Ittiva (KNK8; ZMK36/1993), Kulusuk Island, Southeast Greenland	65.55	-37.12	Thule Culture; circa 1500-1900 C.E.a	No periostracum	Digestion	Single digestion + Phenol-Chloroform	ika01PC1_lr44	0.59	596901	5445	8.2279892	0.91221157	0.621	69.4	6	Kristian M. Gregersen; Anne Birgitte Gotfredsen	Natural History Museum of Denmark, Copenhagen, Denmark
									Double digestion + Phenol-Chloroform	ika01PC2_lr39	0.8	499803	25038	47.0060142	5.00957377	0.773	72.7	14
kar21_Ages7481	kar21	ERS17305465	Kara Sea, nd	75.57	73.31	1882-1883 C.E. (Dijmphna Expedition)c	Periostracum	Extraction	modified Yang	kar21Y_lr24	0.37	675683	4010	5.7138425	0.59347357	2.88	63.0	22	Martin Vinther Sørensen; Tom Schiøtte	Natural History Museum of Denmark, Copenhagen, Denmark
									modified Dabney	kar21D_lr48	0.17	788259	8046	10.2005571	1.02073050	0.984	65.7	42
									Phenol-Chloroform	kar21PC_lr06	0.21	737123	5548	7.1619749	0.75265593	1.47	65.8	46
nip03_Ages7478 (P107/2019KMG)	nip03	ERS17305466	V54 Nipaitsoq (ZMK110/2019), West Greenland	64.08	-50.09	Norse Culture; circa 1000-1400 C.E.a	Periostracum	Extraction	modified Yang	nip03Y_lr11	0.84	386360	41120	105.8284016	10.64292370	0.93	80.6	84	Kristian M. Gregersen; Anne Birgitte Gotfredsen	Natural History Museum of Denmark, Copenhagen, Denmark
									modified Dabney	nip03D_lr23	1.13	402205	47577	115.3211712	11.82904240	1.3	80.1	75
									Phenol-Chloroform	nip03PC_lr38	1.14	497667	70870	139.8301749	14.24044592	1.07	81.5	90
q001_Ages7479 (P99/2019KMG)	qoo01	ERS17305467	Qoornoq (ZMK46/1990), Southeast Greenland	nd	nd	Thule Culture; circa 1700-1900 C.E.a	No periostracum	Extraction	modified Yang	qoo01Y_lr16	1.4	723191	1434	1.9972528	0.19828787	0.209	74.0	12	Kristian M. Gregersen; Anne Birgitte Gotfredsen	Natural History Museum of Denmark, Copenhagen, Denmark
									modified Dabney	qoo01D_lr19	2	1203012	3106	2.5437978	0.25818529	0.353	69.9	21
									Phenol-Chloroform	qoo01PC_lr04	1	498961	1067	2.0859516	0.21384437	0.187	69.7	6
rin01_Ages7482	rin01	ERS17305468	Ringkøbing, Nørre Lyngvig, Denmark	56.05	8.12	1912 C.E.c	Periostracum	Extraction	modified Yang	rin01Y_lr46	0.47	156298	8817	56.9852559	5.64114704	1.01	69.2	19	Martin Vinther Sørensen; Tom Schiøtte	Natural History Museum of Denmark, Copenhagen, Denmark
									modified Dabney	rin01D_lr50	0.88	695098	67594	95.9230170	9.72438419	1.19	69.7	202
									Phenol-Chloroform	rin01PC_lr09	0.47	561577	46040	82.0911522	8.19834146	0.827	68.1	141
rin13_Ages8452	rin13*2	ERS17305470	Ringkøbing, Nørre Lyngvig, Denmark	56.05	8.12	1912 C.E.c	Periostracum	Digestion	Single digestion + Phenol-Chloroform	rin13PC1_lr42	0.88	525081	31208	57.1152614	5.94346396	2.15	72.8	50	Martin Vinther Sørensen; Tom Schiøtte	Natural History Museum of Denmark, Copenhagen, Denmark
									Double digestion + Phenol-Chloroform	rin13PC2_lr40	1.01	278232	29135	106.6876179	10.47147704	2.85	76.1	55
rin13_Ages8452	rin13b*2	ERS17305470	Ringkøbing, Nørre Lyngvig, Denmark	56.05	8.12	1912 C.E.c	Periostracum	Periostracum	Periostracum	rin13bP_lr21	0.14	476814	68974	143.2192522	14.46559875	8.42	79.4	186	Martin Vinther Sørensen; Tom Schiøtte	Natural History Museum of Denmark, Copenhagen, Denmark
									No Periostracum	rin13bNP_lr22	0.15	627750	13399	21.0176986	2.13444843	3.89	76.0	35
rin10_Ages8449	rin10	ERS17305469	Ringkøbing, Nørre Lyngvig, Denmark	56.05	8.12	1912 C.E.c	Periostracum	Bleach	Bleach + Single digestion + Phenol-Chloroform	rin10BPC1_lr05	0.3	568844	52580	94.2108104	9.24330748	3.26	82.4	172	Martin Vinther Sørensen; Tom Schiøtte	Natural History Museum of Denmark, Copenhagen, Denmark
									Bleach + Double digestion + Phenol-Chloroform	rin10BPC2_lr06	0.3	416008	13227	31.6899133	3.17950616	2.85	73.4	38
									Double digestion + Phenol-Chloroform	rin10PC2_lr07	0.3	436600	7381	17.3809078	1.69056344	3.06	78.3	41
sis01_Ages8995 (no. 00617)	sis01	ERS17305471	Sisimiut - Nipisat, Greenland	66.82	-53.5	6280-6220 yBPb (Gotfredsen & Møbjerg, 2004)	No periostracum	Bleach	Bleach + Single digestion + Phenol-Chloroform	sis01BPC1_lr11	0.72	585756	37651	60.1487856	6.42776173	0.892	65.0	93	Ole Bennike	Geological Survey of Denmark and Greenland (GEUS), Copenhagen, Denmark
									Bleach + Double digestion + Phenol-Chloroform	sis01BPC2_lr12	0.73	974227	20893	20.1416538	2.14457206	1.99	68.5	49
									Double digestion + Phenol-Chloroform	sis01PC2_lr13	0.72	906806	8402	8.3559028	0.92654879	0.861	68.9	15
son02_Ages7718 (SMS521Ax7)	son02*3	ERS17305472	Sønderhald-II (SMS521A, ZMK68/2013), Denmark	56.41	10.31	500 B.C.E.a	No periostracum	Digestion	Single digestion + Phenol-Chloroform	son02PC1_lr43	1.96	515994	30323	56.4437492	5.87661872	0.27	71.7	39	Inge Kjaer Christensen	Museum Salling, Denmark
									Double digestion + Phenol-Chloroform	son02PC2_lr37	2.07	407378	43688	105.3353801	10.72419227	0.333	74.5	38
son02_Ages7718 (SMS521Ax7)	son02b*3	ERS17305472	Sønderhald-II (SMS521A, ZMK68/2013), Denmark	56.41	10.31	500 B.C.E.a	No periostracum	Radiation	No Radiation	son02bX0_lr29	0.98	820318	39396	46.9554783	4.80252780	0.93	67.4	35	Inge Kjaer Christensen	Museum Salling, Denmark
									Radiation x1	son02bX1_lr30	0.98	790145	44701	56.2444997	5.65731606	0.47	66.5	27
									Radiation x10	son02bX10_lr43	0.98	625266	29808	47.6180369	4.76725106	0.527	70.9	23
									Radiation x100	son02bX100_lr44	0.98	1043820	57027	55.1206694	5.46329827	0.61	64.3	41
son09_Ages10466 (SMS1146x21)	son09	ERS17305473	Sønderhald-II (SMS1146), Denmark	56.41	10.31	1000 C.E.a	No periostracum	Shell layers	Nacreous	son09IN_lr03	1.15	306664	72528	229.8671571	23.65064044	1.57	66.1	106	Inge Kjaer Christensen	Museum Salling, Denmark
									Prismatic	son09OUT_lr04	1.14	357643	37803	105.2167193	10.57003772	1.87	70.6	194
umi01_Ages7480 (P100/2019KMG)	umi01	ERS17305474	Umivik (ZMK134/1977), West Greenland	68.53	-52.82	1600-1700 C.E.a	No periostracum	Extraction	modified Yang	umi01Y_lr17	0.88	712211	234	0.2562827	0.03285543	0	62.1	0	Kristian M. Gregersen; Anne Birgitte Gotfredsen	Natural History Museum of Denmark, Copenhagen, Denmark
									modified Dabney	umi01D_lr20	1.01	979429	387	0.3032352	0.03951282	0	57.0	1
									Phenol-Chloroform	umi01PC_lr05	1.42	648944	212	0.2623720	0.03266846	0	59.9	0
wgr07_Ages7940	wgr07	ERS17305475	West Greenland, Greenland	nd	nd	143 yBPc	No periostracum	Radiation	No Radiation	wgr07X0_lr34	0.29	740269	5551	6.7514903	0.74986255	2.67	64.7	5	Martin Vinther Sørensen; Tom Schiøtte	Natural History Museum of Denmark, Copenhagen, Denmark
									Radiation x1	wgr07X1_lr37	0.3	561848	3270	5.1171328	0.58200795	0.668	64.2	4
									Radiation x10	wgr07X10_lr48	0.29	229997	2087	8.6689837	0.90740314	0.808	68.7	1
									Radiation x100	wgr07X100_lr50	0.32	299737	3561	11.1791683	1.18804152	0.973	70.5	3
EBC01x20_Ages6938	EBC01x20	ERS17305476						Extraction	modified Yang	EBC01x20CD_lr12		30111	1		0.003321045	0	36.0
EBC02x20_Ages6938	EBC02x20	ERS17305477						Extraction	modified Dabney	EBC02x20CD_lr24		14253	1		0.007016067	0	26.0
EBC03x20_Ages6938	EBC03x20	ERS17305478						Digestion	Single digestion + Phenol-Chloroform	EBC03x20CD_lr39		11495	1		0.008699435	0	28.0
EBC04x20_Ages6938	EBC04x20	ERS17305479						Extraction	modified Yang	EBC04x20CD_lr18		50495	2		0.003960788	0	25.5
EBC05x20_Ages6938	EBC05x20	ERS17305480						Extraction	modified Dabney	EBC05x20CD_lr21		69683	3		0.004305211	0	42.3
EBC06x20_Ages6938	EBC06x20	ERS17305481						Extraction	Single digestion + Phenol-Chloroform	EBC06x20CD_lr22		53678	4		0.007451842	0	26.3
EBC07x20_Ages6938	EBC07x20	ERS17305482						Extraction	modified Yang	EBC07x20CD_lr47		38652	3		0.007761565	0	47.0
EBC09x20_Ages6938	EBC09x20	ERS17305483						Extraction	Single digestion + Phenol-Chloroform	EBC09x20CD_lr52		36570	1		0.002734482	0	25.0
EBC10x20_Ages6938	EBC10x20	ERS17305484						Digestion	Double digestion + Phenol-Chloroform	EBC10x20CD_lr46		17057	1		0.005862696	0	74.0
EBC11x20_Ages6938	EBC11x20	ERS17305485						Bleach	Bleach + Double digestion + Phenol-Chloroform	EBC11x20CD_lr33		246036	3		0.001219334	0	49.3
EBC01x21_Ages6938	EBC01x21	ERS17305486						Digestion	Single digestion + Phenol-Chloroform	EBC01x21CD_lr31		24372	3		0.012309207	0	74.0
EBC02x21_Ages6938	EBC02x21	ERS17305487						Digestion	Single digestion + Phenol-Chloroform	EBC02x21CD_lr38		17643	0		0.000000000	0	0.0
EBC03x21_Ages6938	EBC03x21	ERS17305488						Digestion	Single digestion + Phenol-Chloroform	EBC03x21CD_lr20		5417	0		0.000000000	0	0.0
EBC07x21_Ages6938	EBC07x21	ERS17305489						Digestion	Double digestion + Phenol-Chloroform	EBC07x21CD_lr02		98557	9		0.009131771	0	25.3
EBC01x21_Ages8896	EBC01x21	ERS17305490						Digestion	Double digestion + Phenol-Chloroform	EBC01x21RMR_lr32; EBC01x21RMR_lr39		150565	15		0.009962475	0	29.4
EBC02x21_Ages8896	EBC02x21	ERS17305491						Bleach	Bleach + Double digestion + Phenol-Chloroform	EBC02x21RMR_lr14		24286	0		0.000000000	0	0.0
EBC03x21_Ages8896	EBC03x21	ERS17305492						Bleach	Bleach + Double digestion + Phenol-Chloroform	EBC03x21RMR_lr20		43405	2		0.004607764	0	24.5
EBC01x22_Ages8896	EBC01x22	ERS17305493						Bleach	Bleach + Double digestion + Phenol-Chloroform	EBC01x22RMR_lr04		37016	4		0.010806138	0	25.3
EBC02x22_Ages8896	EBC02x22	ERS17305494						Bleach	Bleach + Double digestion + Phenol-Chloroform	EBC02x22RMR_lr08		79935	3		0.003753049	0	25.7
EBC03x22_Ages8896	EBC03x22	ERS17305495						Layers	Bleach + modified Yang	EBC03x22RMR_lr11		11447	1		0.008735913	0	29.0
EBC02x23_Ages8896	EBC02x23	ERS17305496						Periostracum	Bleach + modified Yang	EBC02x23RMR_lr16		44935	3		0.006676310	0	41.3
EBC03x23_Ages8896	EBC03x23	ERS17305497						Periostracum	Bleach + modified Yang	EBC03x23RMR_lr23		52331	0		0.000000000	0	0.0
Dating method: aArchaeological context;bRadiocarbon-dating of associated remains; cMuseum collection records
C.E., Common Era; B.C.E., Before Common Era; yBP, years Before Present; nd, not determined
$MeduEUN reference genome (Simon, 2022); $$178mc10 reference genome (Zbawicka et al., 2014)
*AgesNumber is a unique identifier assigned to all samples in the CASCADE database to track the experimental process (Dolle et al., 2020).
*1, *2, *3;Sub-samples from the same specimen.
References
Andersen SH. A report on recent excavations at the shell midden of Havnø in Denmark. Mesolithic Miscellany. 2008; 19(1), 3–6.
Dolle D, Fages A, Mata X, Schiavinato S, Tonasso-Calvière L, Chauvey L, et al. CASCADE: A Custom-Made Archiving System for the Conservation of Ancient DNA Experimental Data. Front Ecol Evol. 2020;8: 521722. doi:10.3389/fevo.2020.00185
Gotfredsen AB & Møbjerg T. Nipisat - a Saqqaq culture site in Sisimiut, Central West Greenland. Museum Tusculanum Press. 2004.
Rasmussen GH & Davidson J. Okkergrave fra ældre stenalder på Djursland. Kuml. 1989; 36(36), 31–42. https://doi.org/10.7146/kuml.v36i36.110860
Simon A. Three new genome assemblies of blue mussel lineages: North and South European Mytilus edulis and Mediterranean Mytilus galloprovincialis. BioRxiv, 2022.09.02.506387. https://doi.org/10.1101/2022.09.02.506387
Whatley S & Hansen CH. Gammel Strand, KBM3828, Cultural Historical Report, Metro Cityring Excavation. Copenhagen Museum Report. 2016.
Zbawicka M, Sańko T, Strand J & Wenne R. New SNP markers reveal largely concordant clinal variation across the hybrid zone between Mytilus spp. in the Baltic Sea. Aquat. Biol. 2014; 21(1), 25–36. https://doi.org/10.3354/ab00566
