# Supplementary material for: Advancing responsible genomic analyses of ancient mollusc shells
Source: PLoS One. 2024 May 6;19(5):e0302646. doi: 10.1371/journal.pone.0302646 (PMC11073703; doi:10.1371/journal.pone.0302646)
Supplement: S2 Table — (XLSX) [file pone.0302646.s007.xlsx]

## Sheet: S2 Table
S2 Table. Statistical test results.
Paired t-tests and paired Wilcoxon signed rank tests results
Radiation
Endogenous DNA content	two-sided pairwise paired t-test
		.y.	group1	group2	n1	n2	statistic	df	p	p.adj	p.adj.signif
		Endogenous	No Radiation	Radiation x1	5	5	-1.401920	4	0.234	1.00	ns
		Endogenous	No Radiation	Radiation x10	5	5	1.151151	4	0.314	1.00	ns
		Endogenous	No Radiation	Radiation x100	5	5	-1.720521	4	0.160	0.96	ns
		Endogenous	Radiation x1	Radiation x10	5	5	1.585093	4	0.188	1.00	ns
		Endogenous	Radiation x1	Radiation x100	5	5	-1.162503	4	0.310	1.00	ns
		Endogenous	Radiation x10	Radiation x100	5	5	-1.675794	4	0.169	1.00	ns
Library clonality (down-sampled data)	two-sided pairwise paired Wilcoxon signed rank test
		.y.	group1	group2	n1	n2	statistic	p	p.adj	p.adj.signif
		Mean	No Radiation	Radiation x1	5	5	15	0.062	0.375	ns
		Mean	No Radiation	Radiation x10	5	5	13	0.188	1.000	ns
		Mean	No Radiation	Radiation x100	5	5	3	0.312	1.000	ns
		Mean	Radiation x1	Radiation x10	5	5	3	0.312	1.000	ns
		Mean	Radiation x1	Radiation x100	5	5	3	0.312	1.000	ns
		Mean	Radiation x10	Radiation x100	5	5	3	0.312	1.000	ns
Average fragment length	two-sided pairwise paired t-test
		.y.	group1	group2	n1	n2	statistic	df	p	p.adj	p.adj.signif
		hits_length	No Radiation	Radiation x1	5	5	1.09384640	4	0.335	1.000	ns
		hits_length	No Radiation	Radiation x10	5	5	-1.78875508	4	0.148	0.888	ns
		hits_length	No Radiation	Radiation x100	5	5	0.23463734	4	0.826	1.000	ns
		hits_length	Radiation x1	Radiation x10	5	5	-2.45691780	4	0.070	0.419	ns
		hits_length	Radiation x1	Radiation x100	5	5	0.01541135	4	0.988	1.000	ns
		hits_length	Radiation x10	Radiation x100	5	5	1.34644649	4	0.249	1.000	ns
GC content	two-sided pairwise paired t-test
		.y.	group1	group2	n1	n2	statistic	df	p	p.adj	p.adj.signif
		GCNUC	No Radiation	Radiation x1	5	5	0.3095365	4	0.772	1	ns
		GCNUC	No Radiation	Radiation x10	5	5	0.1161718	4	0.913	1	ns
		GCNUC	No Radiation	Radiation x100	5	5	-0.1880525	4	0.860	1	ns
		GCNUC	Radiation x1	Radiation x10	5	5	-0.1790501	4	0.867	1	ns
		GCNUC	Radiation x1	Radiation x100	5	5	-0.4837840	4	0.654	1	ns
		GCNUC	Radiation x10	Radiation x100	5	5	-0.4836703	4	0.654	1	ns
C>T misincorporation rate	two-sided pairwise paired Wilcoxon signed rank test
		.y.	group1	group2	n1	n2	statistic	p	p.adj	p.adj.signif
		Value	No Radiation	Radiation x1	5	5	6	0.812	1	ns
		Value	No Radiation	Radiation x10	5	5	3	0.312	1	ns
		Value	No Radiation	Radiation x100	5	5	6	0.812	1	ns
		Value	Radiation x1	Radiation x10	5	5	3	0.312	1	ns
		Value	Radiation x1	Radiation x100	5	5	4	0.438	1	ns
		Value	Radiation x10	Radiation x100	5	5	10	0.625	1	ns
Mitochondrial to nuclear DNA ratio	two-sided pairwise paired Wilcoxon signed rank test
		.y.	group1	group2	n1	n2	statistic	p	p.adj	p.adj.signif
		Value	No Radiation	Radiation x1	5	5	10	0.625	1	ns
		Value	No Radiation	Radiation x10	5	5	11	0.438	1	ns
		Value	No Radiation	Radiation x100	5	5	7	1.000	1	ns
		Value	Radiation x1	Radiation x10	5	5	10	0.625	1	ns
		Value	Radiation x1	Radiation x100	5	5	5	0.625	1	ns
		Value	Radiation x10	Radiation x100	5	5	5	0.625	1	ns
Extraction
Endogenous DNA content	two-sided pairwise paired Wilcoxon signed rank test
		.y.	group1	group2	n1	n2	statistic	p	p.adj	p.adj.signif
		Endogenous	modified Dabney	Phenol-Chloroform	5	5	10	0.625	1.000	ns
		Endogenous	modified Dabney	modified Yang	5	5	15	0.062	0.188	ns
		Endogenous	Phenol-Chloroform	modified Yang	5	5	14	0.125	0.375	ns
Library clonality (down-sampled data)	two-sided pairwise paired Wilcoxon signed rank test
		.y.	group1	group2	n1	n2	statistic	p	p.adj	p.adj.signif
		Mean	modified Dabney	modified Yang	5	5	2	0.361	1.0	ns
		Mean	modified Dabney	Phenol-Chloroform	5	5	6	0.855	1.0	ns
		Mean	modified Yang	Phenol-Chloroform	5	5	10	0.100	0.3	ns
Average fragment length	two-sided pairwise paired t-test
		.y.	group1	group2	n1	n2	statistic	df	p	p.adj	p.adj.signif
		hits_length	modified Dabney	Phenol-Chloroform	5	5	-0.6880989	4	0.529	1	ns
		hits_length	modified Dabney	modified Yang	5	5	-0.9040658	4	0.417	1	ns
		hits_length	Phenol-Chloroform	modified Yang	5	5	-0.6350697	4	0.560	1	ns
GC content	two-sided pairwise paired Wilcoxon signed rank test
		.y.	group1	group2	n1	n2	statistic	p	p.adj	p.adj.signif
		GCNUC	modified Dabney	Phenol-Chloroform	5	5	9	0.812	1.000	ns
		GCNUC	modified Dabney	modified Yang	5	5	0	0.062	0.188	ns
		GCNUC	Phenol-Chloroform	modified Yang	5	5	0	0.062	0.188	ns
C>T misincorporation rate	two-sided pairwise paired Wilcoxon signed rank test
		.y.	group1	group2	n1	n2	statistic	p	p.adj	p.adj.signif
		Value	modified Dabney	Phenol-Chloroform	5	5	9	0.812	1.000	ns
		Value	modified Dabney	modified Yang	5	5	15	0.062	0.188	ns
		Value	Phenol-Chloroform	modified Yang	5	5	9	0.812	1.000	ns
Mitochondrial to nuclear DNA ratio	two-sided pairwise paired t-test
		.y.	group1	group2	n1	n2	statistic	df	p	p.adj	p.adj.signif
		Value	modified Dabney	Phenol-Chloroform	5	5	0.190	4	0.859	1	ns
		Value	modified Dabney	modified Yang	5	5	0.307	4	0.774	1	ns
		Value	Phenol-Chloroform	modified Yang	5	5	0.0439	4	0.967	1	ns
Digestion
Endogenous DNA content	one-sided paired t-test
		.y.	group1	group2	n1	n2	statistic	df	p	p.adj	p.adj.signif
		Endogenous	Single digestion + Phenol-Chloroform	Double digestion + Phenol-Chloroform	5	5	-4.438673	4	0.006	0.006	**
Library clonality (down-sampled data)	one-sided paired Wilcoxon signed rank test
		.y.	group1	group2	n1	n2	statistic	p	p.adj	p.adj.signif
		Mean	Single digestion + Phenol-Chloroform	Double digestion + Phenol-Chloroform	5	5	0	0.031	0.031	*
Average fragment length	one-sided paired Wilcoxon signed rank test
		.y.	group1	group2	n1	n2	statistic	p	p.adj	p.adj.signif
		hits_length	Single digestion + Phenol-Chloroform	Double digestion + Phenol-Chloroform	5	5	0	0.031	0.031	*
GC content	two-sided paired t-test
		.y.	group1	group2	n1	n2	statistic	df	p	p.adj	p.adj.signif
		GCNUC	Single digestion + Phenol-Chloroform	Double digestion + Phenol-Chloroform	5	5	-0.3705973	4	0.73	0.73	ns
C>T misincorporation rate	two-sided paired Wilcoxon signed rank test
		.y.	group1	group2	n1	n2	statistic	p	p.adj	p.adj.signif
		Value	Single digestion + Phenol-Chloroform	Double digestion + Phenol-Chloroform	5	5	11	0.438	0.438	ns
Mitochondrial to nuclear DNA ratio	two-sided paired Wilcoxon signed rank test
		.y.	group1	group2	n1	n2	statistic	p	p.adj	p.adj.signif
		Value	Single digestion + Phenol-Chloroform	Double digestion + Phenol-Chloroform	5	5	13	0.188	0.188	ns
Bleach
Endogenous DNA content	two-sided pairwise paired t-test
		.y.	group1	group2	n1	n2	statistic	df	p	p.adj	p.adj.signif
		Endogenous	Bleach + Single digestion + Phenol-Chloroform	Bleach + Double digestion + Phenol-Chloroform	5	5	1.907229	4	0.129	0.387	ns
		Endogenous	Bleach + Single digestion + Phenol-Chloroform	Double digestion + Phenol-Chloroform	5	5	7.110999	4	0.002	0.006	**
		Endogenous	Bleach + Double digestion + Phenol-Chloroform	Double digestion + Phenol-Chloroform	5	5	2.171980	4	0.096	0.287	ns
	one-sided paired t-test
		.y.	group1	group2	n1	n2	statistic	df	p	p.adj	p.adj.signif
		Endogenous	Bleach + Double digestion + Phenol-Chloroform	Double digestion + Phenol-Chloroform	5	5	2.17198	4	0.048	0.048	*
	one-sided paired t-test
		.y.	group1	group2	n1	n2	statistic	df	p	p.adj	p.adj.signif
		Endogenous	Bleach + Single digestion + Phenol-Chloroform	Bleach + Double digestion + Phenol-Chloroform	5	5	1.907229	4	0.065	0.065	ns
Library clonality (down-sampled data)	two-sided pairwise paired t-test
		.y.	group1	group2	n1	n2	statistic	df	p	p.adj	p.adj.signif
		Mean	Bleach + Single digestion + Phenol-Chloroform	Bleach + Double digestion + Phenol-Chloroform	5	5	-0.3941118	4	0.714	1.000	ns
		Mean	Bleach + Single digestion + Phenol-Chloroform	Double digestion + Phenol-Chloroform	5	5	2.1078725	4	0.103	0.309	ns
		Mean	Bleach + Double digestion + Phenol-Chloroform	Double digestion + Phenol-Chloroform	5	5	1.7453146	4	0.156	0.468	ns
	one-sided paired t-test
		.y.	group1	group2	n1	n2	statistic	df	p	p.adj	p.adj.signif
		Mean	Bleach + Double digestion + Phenol-Chloroform	Double digestion + Phenol-Chloroform	5	5	1.745315	4	0.078	0.078	ns
	one-sided paired t-test
		.y.	group1	group2	n1	n2	statistic	df	p	p.adj	p.adj.signif
		Mean	Bleach + Single digestion + Phenol-Chloroform	Bleach + Double digestion + Phenol-Chloroform	5	5	-0.394	4	0.357	0.357	ns
Average fragment length	two-sided pairwise paired t-test
		.y.	group1	group2	n1	n2	statistic	df	p	p.adj	p.adj.signif
		hits_length	Bleach + Single digestion + Phenol-Chloroform	Bleach + Double digestion + Phenol-Chloroform	5	5	0.7791293	4	0.479	1	ns
		hits_length	Bleach + Single digestion + Phenol-Chloroform	Double digestion + Phenol-Chloroform	5	5	0.9206476	4	0.409	1	ns
		hits_length	Bleach + Double digestion + Phenol-Chloroform	Double digestion + Phenol-Chloroform	5	5	-0.5120133	4	0.636	1	ns
	two-sided paired t-test
		.y.	group1	group2	n1	n2	statistic	df	p	p.adj	p.adj.signif
		hits_length	Bleach + Double digestion + Phenol-Chloroform	Double digestion + Phenol-Chloroform	5	5	-0.5120133	4	0.636	0.636	ns
	two-sided paired t-test
		.y.	group1	group2	n1	n2	statistic	df	p	p.adj	p.adj.signif
		hits_length	Bleach + Single digestion + Phenol-Chloroform	Bleach + Double digestion + Phenol-Chloroform	5	5	0.7791293	4	0.479	0.479	ns
GC content	two-sided pairwise paired Wilcoxon signed rank test
		.y.	group1	group2	n1	n2	statistic	p	p.adj	p.adj.signif
		GCNUC	Bleach + Single digestion + Phenol-Chloroform	Bleach + Double digestion + Phenol-Chloroform	5	5	3	0.312	0.936	ns
		GCNUC	Bleach + Single digestion + Phenol-Chloroform	Double digestion + Phenol-Chloroform	5	5	0	0.062	0.188	ns
		GCNUC	Bleach + Double digestion + Phenol-Chloroform	Double digestion + Phenol-Chloroform	5	5	8	1.000	1.000	ns
	two-sided paired Wilcoxon signed rank test
		.y.	group1	group2	n1	n2	statistic	p	p.adj	p.adj.signif
		GCNUC	Bleach + Double digestion + Phenol-Chloroform	Double digestion + Phenol-Chloroform	5	5	8	1	1	ns
	two-sided paired Wilcoxon signed rank test
		.y.	group1	group2	n1	n2	statistic	p	p.adj	p.adj.signif
		GCNUC	Bleach + Single digestion + Phenol-Chloroform	Bleach + Double digestion + Phenol-Chloroform	5	5	3	0.312	0.312	ns
C>T misincorporation rate	two-sided pairwise paired Wilcoxon signed rank test
		.y.	group1	group2	n1	n2	statistic	p	p.adj	p.adj.signif
		Value	Bleach + Single digestion + Phenol-Chloroform	Bleach + Double digestion + Phenol-Chloroform	5	5	9	0.812	1	ns
		Value	Bleach + Single digestion + Phenol-Chloroform	Double digestion + Phenol-Chloroform	5	5	9	0.812	1	ns
		Value	Bleach + Double digestion + Phenol-Chloroform	Double digestion + Phenol-Chloroform	5	5	8	1.000	1	ns
	two-sided paired Wilcoxon signed rank test
		.y.	group1	group2	n1	n2	statistic	p	p.adj	p.adj.signif
		Value	Bleach + Double digestion + Phenol-Chloroform	Double digestion + Phenol-Chloroform	5	5	8	1	1	ns
	two-sided paired Wilcoxon signed rank test
		.y.	group1	group2	n1	n2	statistic	p	p.adj	p.adj.signif
		Value	Bleach + Single digestion + Phenol-Chloroform	Bleach + Double digestion + Phenol-Chloroform	5	5	9	0.812	0.812	ns
Mitochondrial to nuclear DNA ratio	two-sided pairwise paired t-test
		.y.	group1	group2	n1	n2	statistic	df	p	p.adj	p.adj.signif
		Value	Bleach + Single digestion + Phenol-Chloroform	Bleach + Double digestion + Phenol-Chloroform	5	5	1.20	4	0.296	0.888	ns
		Value	Bleach + Single digestion + Phenol-Chloroform	Double digestion + Phenol-Chloroform	5	5	-0.362	4	0.736	1	ns
		Value	Bleach + Double digestion + Phenol-Chloroform	Double digestion + Phenol-Chloroform	5	5	-1.76	4	0.153	0.459	ns
	two-sided paired t-test
		.y.	group1	group2	n1	n2	statistic	df	p	p.adj	p.adj.signif
		Value	Bleach + Double digestion + Phenol-Chloroform	Double digestion + Phenol-Chloroform	5	5	-1.76	4	0.153	0.153	ns
	two-sided paired t-test
		.y.	group1	group2	n1	n2	statistic	df	p	p.adj	p.adj.signif
		Value	Bleach + Single digestion + Phenol-Chloroform	Bleach + Double digestion + Phenol-Chloroform	5	5	1.20	4	0.296	0.296	ns
Shell layers
Endogenous DNA content	one-sided paired t-test
		.y.	group1	group2	n1	n2	statistic	df	p	p.adj	p.adj.signif
		Endogenous	Nacreous shell layer	Prismatic shell layer	5	5	1.983812	4	0.059	0.059	ns
Library clonality (down-sampled data)	one-sided paired t-test
		.y.	group1	group2	n1	n2	statistic	df	p	p.adj	p.adj.signif
		Mean	Nacreous shell layer	Prismatic shell layer	5	5	-0.533	4	0.311	0.311	ns
Average fragment length	two-sided paired t-test
		.y.	group1	group2	n1	n2	statistic	df	p	p.adj	p.adj.signif
		hits_length	Nacreous shell layer	Prismatic shell layer	5	5	-1.116565	4	0.327	0.327	ns
GC content	two-sided paired t-test
		.y.	group1	group2	n1	n2	statistic	df	p	p.adj	p.adj.signif
		GCNUC	Nacreous shell layer	Prismatic shell layer	5	5	1.119324	4	0.326	0.326	ns
C>T misincorporation rate	one-sided paired t-test
		.y.	group1	group2	n1	n2	statistic	df	p	p.adj	p.adj.signif
		Value	Nacreous shell layer	Prismatic shell layer	5	5	-4.806653	4	0.004	0.004	**
Mitochondrial to nuclear DNA ratio	two-sided paired t-test
		.y.	group1	group2	n1	n2	statistic	df	p	p.adj	p.adj.signif
		Value	Nacreous shell layer	Prismatic shell layer	5	5	-5.36	4	0.006	0.006	**
Periostracum
Endogenous DNA content	two-sided paired t-test
		.y.	group1	group2	n1	n2	statistic	df	p	p.adj	p.adj.signif
		Endogenous	No Periostracum	With Periostracum	5	5	-3.451081	4	0.026	0.026	*
Library clonality (down-sampled data)	one-sided paired Wilcoxon signed rank test
		.y.	group1	group2	n1	n2	statistic	p	p.adj	p.adj.signif
		Mean	No Periostracum	With Periostracum	5	5	0	0.031	0.031	*
Average fragment length	one-sided paired t-test
		.y.	group1	group2	n1	n2	statistic	df	p	p.adj	p.adj.signif
		hits_length	No Periostracum	With Periostracum	5	5	-1.318877	4	0.129	0.129	ns
GC content	two-sided paired t-test
		.y.	group1	group2	n1	n2	statistic	df	p	p.adj	p.adj.signif
		GCNUC	No Periostracum	With Periostracum	5	5	-0.4401312	4	0.683	0.683	ns
C>T misincorporation rate	two-sided paired t-test
		.y.	group1	group2	n1	n2	statistic	df	p	p.adj	p.adj.signif
		Value	No Periostracum	With Periostracum	5	5	0.8287065	4	0.454	0.454	ns
Mitochondrial to nuclear DNA ratio	two-sided paired t-test
		.y.	group1	group2	n1	n2	statistic	df	p	p.adj	p.adj.signif
		Value	No Periostracum	With Periostracum	5	5	0.649	4	0.552	0.552	ns
T-tests and Wilcoxon signed rank tests results
Presence of periostracum before sampling overall impact
Endogenous DNA content	two-sided Wilcoxon test
		.y.	group1	group2	n1	n2	statistic	p	p.adj	p.adj.signif
		Endogenous	No Periostracum	With Periostracum	13	14	40	0.013	0.013	*
Average fragment length	two-sided t-test
		.y.	group1	group2	n1	n2	statistic	df	p
		hits_length	No Periostracum	With Periostracum	13	14	-4.64	23.8	0.000105
C>T misincorporation rate	two-sided Wilcoxon test
		.y.	group1	group2	n1	n2	statistic	p	p.adj	p.adj.signif
		Mean	No Periostracum	With Periostracum	13	14	151	0.003	0.003	**
Paired t-tests and paired Wilcoxon signed rank tests results for down-sampled datasets
Radiation
Endogenous DNA content	two-sided pairwise paired t-test
		.y.	group1	group2	n1	n2	statistic	df	p	p.adj	p.adj.signif
		Mean	No Radiation	Radiation x1	5	5	-1.56	4	0.194	1	ns
		Mean	No Radiation	Radiation x10	5	5	1.16	4	0.312	1	ns
		Mean	No Radiation	Radiation x100	5	5	-1.70	4	0.165	0.99	ns
		Mean	Radiation x1	Radiation x10	5	5	1.58	4	0.189	1	ns
		Mean	Radiation x1	Radiation x100	5	5	-1.20	4	0.297	1	ns
		Mean	Radiation x10	Radiation x100	5	5	-1.66	4	0.172	1	ns
Library clonality	two-sided pairwise paired Wilcoxon signed rank test
		.y.	group1	group2	n1	n2	statistic	p	p.adj	p.adj.signif
		Mean	No Radiation	Radiation x1	5	5	15	0.062	0.375	ns
		Mean	No Radiation	Radiation x10	5	5	13	0.188	1	ns
		Mean	No Radiation	Radiation x100	5	5	3	0.312	1	ns
		Mean	Radiation x1	Radiation x10	5	5	3	0.312	1	ns
		Mean	Radiation x1	Radiation x100	5	5	3	0.312	1	ns
		Mean	Radiation x10	Radiation x100	5	5	3	0.312	1	ns
Average fragment length	two-sided pairwise paired t-test
		.y.	group1	group2	n1	n2	statistic	df	p	p.adj	p.adj.signif
		Mean	No Radiation	Radiation x1	5	5	1.66	4	0.172	1	ns
		Mean	No Radiation	Radiation x10	5	5	-1.76	4	0.154	0.924	ns
		Mean	No Radiation	Radiation x100	5	5	0.248	4	0.816	1	ns
		Mean	Radiation x1	Radiation x10	5	5	-2.44	4	0.071	0.428	ns
		Mean	Radiation x1	Radiation x100	5	5	-0.0784	4	0.941	1	ns
		Mean	Radiation x10	Radiation x100	5	5	1.29	4	0.266	1	ns
GC content	two-sided pairwise paired t-test
		.y.	group1	group2	n1	n2	statistic	df	p	p.adj	p.adj.signif
		Mean	No Radiation	Radiation x1	5	5	0.0439	4	0.967	1	ns
		Mean	No Radiation	Radiation x10	5	5	0.411	4	0.702	1	ns
		Mean	No Radiation	Radiation x100	5	5	-0.321	4	0.764	1	ns
		Mean	Radiation x1	Radiation x10	5	5	0.793	4	0.472	1	ns
		Mean	Radiation x1	Radiation x100	5	5	-0.471	4	0.662	1	ns
		Mean	Radiation x10	Radiation x100	5	5	-0.862	4	0.438	1	ns
C>T misincorporation rate	two-sided pairwise paired Wilcoxon signed rank test
		.y.	group1	group2	n1	n2	statistic	p	p.adj	p.adj.signif
		Mean	No Radiation	Radiation x1	5	5	5	0.625	1	ns
		Mean	No Radiation	Radiation x10	5	5	2	0.188	1	ns
		Mean	No Radiation	Radiation x100	5	5	6	0.812	1	ns
		Mean	Radiation x1	Radiation x10	5	5	2	0.188	1	ns
		Mean	Radiation x1	Radiation x100	5	5	7	1	1	ns
		Mean	Radiation x10	Radiation x100	5	5	10	0.625	1	ns
Mitochondrial to nuclear DNA ratio	two-sided pairwise paired Wilcoxon signed rank test
		.y.	group1	group2	n1	n2	statistic	p	p.adj	p.adj.signif
		meanMIT.NUC	No Radiation	Radiation x1	5	5	12	0.312	1	ns
		meanMIT.NUC	No Radiation	Radiation x10	5	5	12	0.312	1	ns
		meanMIT.NUC	No Radiation	Radiation x100	5	5	6	0.812	1	ns
		meanMIT.NUC	Radiation x1	Radiation x10	5	5	9	0.812	1	ns
		meanMIT.NUC	Radiation x1	Radiation x100	5	5	3	0.312	1	ns
		meanMIT.NUC	Radiation x10	Radiation x100	5	5	5	0.625	1	ns
Extraction
Endogenous DNA content	two-sided pairwise paired Wilcoxon signed rank test
		.y.	group1	group2	n1	n2	statistic	p	p.adj	p.adj.signif
		Mean	modified Dabney	modified Yang	5	5	15	0.062	0.188	ns
		Mean	modified Dabney	Phenol-Chloroform	5	5	10	0.625	1	ns
		Mean	modified Yang	Phenol-Chloroform	5	5	1	0.125	0.375	ns
Library clonality	two-sided pairwise paired Wilcoxon signed rank test
		.y.	group1	group2	n1	n2	statistic	p	p.adj	p.adj.signif
		Mean	modified Dabney	modified Yang	5	5	2	0.361	1	ns
		Mean	modified Dabney	Phenol-Chloroform	5	5	6	0.855	1	ns
		Mean	modified Yang	Phenol-Chloroform	5	5	10	0.1	0.3	ns
Average fragment length	two-sided pairwise paired t-test
		.y.	group1	group2	n1	n2	statistic	df	p	p.adj	p.adj.signif
		Mean	modified Dabney	modified Yang	5	5	-1.02	4	0.367	1	ns
		Mean	modified Dabney	Phenol-Chloroform	5	5	-0.755	4	0.492	1	ns
		Mean	modified Yang	Phenol-Chloroform	5	5	0.642	4	0.556	1	ns
GC content	two-sided pairwise paired Wilcoxon signed rank test
		.y.	group1	group2	n1	n2	statistic	p	p.adj	p.adj.signif
		Mean	modified Dabney	modified Yang	5	5	4	0.438	1	ns
		Mean	modified Dabney	Phenol-Chloroform	5	5	7	1	1	ns
		Mean	modified Yang	Phenol-Chloroform	5	5	15	0.062	0.188	ns
C>T misincorporation rate	two-sided pairwise paired Wilcoxon signed rank test
		.y.	group1	group2	n1	n2	statistic	p	p.adj	p.adj.signif
		Mean	modified Dabney	Phenol-Chloroform	5	5	9	0.812	1	ns
		Mean	modified Dabney	modified Yang	5	5	12	0.312	0.936	ns
		Mean	Phenol-Chloroform	modified Yang	5	5	9	0.812	1	ns
Mitochondrial to nuclear DNA ratio	two-sided pairwise paired t-test
		.y.	group1	group2	n1	n2	statistic	df	p	p.adj	p.adj.signif
		meanMIT.NUC	modified Dabney	Phenol-Chloroform	5	5	0.367	4	0.732	1	ns
		meanMIT.NUC	modified Dabney	modified Yang	5	5	0.414	4	0.7	1	ns
		meanMIT.NUC	Phenol-Chloroform	modified Yang	5	5	0.0784	4	0.941	1	ns
Digestion
Endogenous DNA content	one-sided paired t-test
		.y.	group1	group2	n1	n2	statistic	df	p	p.adj	p.adj.signif
		Mean	Single digestion + Phenol-Chloroform	Double digestion + Phenol-Chloroform	5	5	-4.44	4	0.006	0.006	**
Library clonality	one-sided paired Wilcoxon signed rank test
		.y.	group1	group2	n1	n2	statistic	p	p.adj	p.adj.signif
		Mean	Single digestion + Phenol-Chloroform	Double digestion + Phenol-Chloroform	5	5	0	0.031	0.031	*
Average fragment length	one-sided paired Wilcoxon signed rank test
		.y.	group1	group2	n1	n2	statistic	p	p.adj	p.adj.signif
		Mean	Single digestion + Phenol-Chloroform	Double digestion + Phenol-Chloroform	5	5	0	0.031	0.031	*
GC content	one-sided paired t-test
		.y.	group1	group2	n1	n2	statistic	df	p	p.adj	p.adj.signif
		Mean	Single digestion + Phenol-Chloroform	Double digestion + Phenol-Chloroform	5	5	-0.422	4	0.347	0.347	ns
C>T misincorporation rate	two-sided paired Wilcoxon signed rank test
		.y.	group1	group2	n1	n2	statistic	p	p.adj	p.adj.signif
		Mean	Single digestion + Phenol-Chloroform	Double digestion + Phenol-Chloroform	5	5	11	0.438	0.438	ns
Mitochondrial to nuclear DNA ratio	two-sided paired Wilcoxon signed rank test
		.y.	group1	group2	n1	n2	statistic	p	p.adj	p.adj.signif
		meanMIT.NUC	Single digestion + Phenol-Chloroform	Double digestion + Phenol-Chloroform	5	5	13	0.188	0.188	ns
Bleach
Endogenous DNA content	two-sided pairwise paired t-test
		.y.	group1	group2	n1	n2	statistic	df	p	p.adj	p.adj.signif
		Mean	Bleach + Single digestion + Phenol-Chloroform	Bleach + Double digestion + Phenol-Chloroform	5	5	1.89	4	0.131	0.393	ns
		Mean	Bleach + Single digestion + Phenol-Chloroform	Double digestion + Phenol-Chloroform	5	5	7.06	4	0.002	0.006	**
		Mean	Bleach + Double digestion + Phenol-Chloroform	Double digestion + Phenol-Chloroform	5	5	2.19	4	0.094	0.283	ns
	one-sided paired t-test
		.y.	group1	group2	n1	n2	statistic	df	p	p.adj	p.adj.signif
		Mean	Bleach + Double digestion + Phenol-Chloroform	Double digestion + Phenol-Chloroform	5	5	2.19	4	0.047	0.047	*
	one-sided paired t-test
		.y.	group1	group2	n1	n2	statistic	df	p	p.adj	p.adj.signif
		Mean	Bleach + Single digestion + Phenol-Chloroform	Bleach + Double digestion + Phenol-Chloroform	5	5	1.89	4	0.066	0.066	ns
Library clonality	two-sided pairwise paired t-test
		.y.	group1	group2	n1	n2	statistic	df	p	p.adj	p.adj.signif
		Mean	Bleach + Single digestion + Phenol-Chloroform	Bleach + Double digestion + Phenol-Chloroform	5	5	-0.394	4	0.714	1	ns
		Mean	Bleach + Single digestion + Phenol-Chloroform	Double digestion + Phenol-Chloroform	5	5	2.11	4	0.103	0.309	ns
		Mean	Bleach + Double digestion + Phenol-Chloroform	Double digestion + Phenol-Chloroform	5	5	1.75	4	0.156	0.468	ns
	one-sided paired t-test
		.y.	group1	group2	n1	n2	statistic	df	p	p.adj	p.adj.signif
		Mean	Bleach + Double digestion + Phenol-Chloroform	Double digestion + Phenol-Chloroform	5	5	1.75	4	0.078	0.078	ns
	one-sided paired t-test
		.y.	group1	group2	n1	n2	statistic	df	p	p.adj	p.adj.signif
		Mean	Bleach + Single digestion + Phenol-Chloroform	Bleach + Double digestion + Phenol-Chloroform	5	5	-0.394	4	0.357	0.357	ns
Average fragment length	two-sided pairwise paired t-test
		.y.	group1	group2	n1	n2	statistic	df	p	p.adj	p.adj.signif
		Mean	Bleach + Single digestion + Phenol-Chloroform	Bleach + Double digestion + Phenol-Chloroform	5	5	0.784	4	0.477	1	ns
		Mean	Bleach + Single digestion + Phenol-Chloroform	Double digestion + Phenol-Chloroform	5	5	1.02	4	0.364	1	ns
		Mean	Bleach + Double digestion + Phenol-Chloroform	Double digestion + Phenol-Chloroform	5	5	-0.484	4	0.654	1	ns
	one-sided paired t-test
		.y.	group1	group2	n1	n2	statistic	df	p	p.adj	p.adj.signif
		Mean	Bleach + Double digestion + Phenol-Chloroform	Double digestion + Phenol-Chloroform	5	5	-0.484	4	0.673	0.673	ns
	one-sided paired t-test
		.y.	group1	group2	n1	n2	statistic	df	p	p.adj	p.adj.signif
		Mean	Bleach + Single digestion + Phenol-Chloroform	Bleach + Double digestion + Phenol-Chloroform	5	5	0.784	4	0.238	0.238	ns
GC content	two-sided pairwise paired Wilcoxon signed rank test
		.y.	group1	group2	n1	n2	statistic	p	p.adj	p.adj.signif
		Mean	Bleach + Single digestion + Phenol-Chloroform	Bleach + Double digestion + Phenol-Chloroform	5	5	2	0.188	0.564	ns
		Mean	Bleach + Single digestion + Phenol-Chloroform	Double digestion + Phenol-Chloroform	5	5	1	0.125	0.375	ns
		Mean	Bleach + Double digestion + Phenol-Chloroform	Double digestion + Phenol-Chloroform	5	5	8	1	1	ns
	one-sided paired Wilcoxon signed rank test
		.y.	group1	group2	n1	n2	statistic	p	p.adj	p.adj.signif
		Mean	Bleach + Double digestion + Phenol-Chloroform	Double digestion + Phenol-Chloroform	5	5	8	0.5	0.5	ns
	one-sided paired Wilcoxon signed rank test
		.y.	group1	group2	n1	n2	statistic	p	p.adj	p.adj.signif
		Mean	Bleach + Single digestion + Phenol-Chloroform	Bleach + Double digestion + Phenol-Chloroform	5	5	2	0.094	0.094	ns
C>T misincorporation rate	two-sided pairwise paired Wilcoxon signed rank test
		.y.	group1	group2	n1	n2	statistic	p	p.adj	p.adj.signif
		Mean	Bleach + Single digestion + Phenol-Chloroform	Bleach + Double digestion + Phenol-Chloroform	5	5	7	1	1	ns
		Mean	Bleach + Single digestion + Phenol-Chloroform	Double digestion + Phenol-Chloroform	5	5	9	0.812	1	ns
		Mean	Bleach + Double digestion + Phenol-Chloroform	Double digestion + Phenol-Chloroform	5	5	12	0.312	0.936	ns
	two-sided paired Wilcoxon signed rank test
		.y.	group1	group2	n1	n2	statistic	p	p.adj	p.adj.signif
		Mean	Bleach + Double digestion + Phenol-Chloroform	Double digestion + Phenol-Chloroform	5	5	12	0.312	0.312	ns
	two-sided paired Wilcoxon signed rank test
		.y.	group1	group2	n1	n2	statistic	p	p.adj	p.adj.signif
		Mean	Bleach + Single digestion + Phenol-Chloroform	Bleach + Double digestion + Phenol-Chloroform	5	5	7	1	1	ns
Mitochondrial to nuclear DNA ratio	two-sided pairwise paired t-test
		.y.	group1	group2	n1	n2	statistic	df	p	p.adj	p.adj.signif
		meanMIT.NUC	Bleach + Single digestion + Phenol-Chloroform	Bleach + Double digestion + Phenol-Chloroform	5	5	1.10	4	0.333	0.999	ns
		meanMIT.NUC	Bleach + Single digestion + Phenol-Chloroform	Double digestion + Phenol-Chloroform	5	5	-0.403	4	0.708	1	ns
		meanMIT.NUC	Bleach + Double digestion + Phenol-Chloroform	Double digestion + Phenol-Chloroform	5	5	-1.81	4	0.145	0.435	ns
	two-sided paired t-test
		.y.	group1	group2	n1	n2	statistic	df	p	p.adj	p.adj.signif
		meanMIT.NUC	Bleach + Double digestion + Phenol-Chloroform	Double digestion + Phenol-Chloroform	5	5	-1.81	4	0.145	0.145	ns
	two-sided paired t-test
		.y.	group1	group2	n1	n2	statistic	df	p	p.adj	p.adj.signif
		meanMIT.NUC	Bleach + Single digestion + Phenol-Chloroform	Bleach + Double digestion + Phenol-Chloroform	5	5	1.10	4	0.333	0.333	ns
Shell layers
Endogenous DNA content	one-sided paired t-test
		.y.	group1	group2	n1	n2	statistic	df	p	p.adj	p.adj.signif
		Mean	Nacreous shell layer	Prismatic shell layer	5	5	1.98	4	0.06	0.06	ns
Library clonality	one-sided paired t-test
		.y.	group1	group2	n1	n2	statistic	df	p	p.adj	p.adj.signif
		Mean	Nacreous shell layer	Prismatic shell layer	5	5	-0.533	4	0.311	0.311	ns
Average fragment length	one-sided paired t-test
		.y.	group1	group2	n1	n2	statistic	df	p	p.adj	p.adj.signif
		Mean	Nacreous shell layer	Prismatic shell layer	5	5	-1.03	4	0.182	0.182	ns
GC content	one-sided paired t-test
		.y.	group1	group2	n1	n2	statistic	df	p	p.adj	p.adj.signif
		Mean	Nacreous shell layer	Prismatic shell layer	5	5	1.06	4	0.175	0.175	ns
C>T misincorporation rate	one-sided paired t-test
		.y.	group1	group2	n1	n2	statistic	df	p	p.adj	p.adj.signif
		Mean	Nacreous shell layer	Prismatic shell layer	5	5	-4.12	4	0.007	0.007	**
Mitochondrial to nuclear DNA ratio	two-sided paired t-test
		.y.	group1	group2	n1	n2	statistic	df	p	p.adj	p.adj.signif
		meanMIT.NUC	Nacreous shell layer	Prismatic shell layer	5	5	-5.58	4	0.005	0.005	**
Periostracum
Endogenous DNA content	one-sided paired t-test
		.y.	group1	group2	n1	n2	statistic	df	p	p.adj	p.adj.signif
		Mean	No Radiation	Periostracum	5	5	-3.60	4	0.011	0.011	*
Library clonality	one-sided paired Wilcoxon signed rank test
		.y.	group1	group2	n1	n2	statistic	p	p.adj	p.adj.signif
		Mean	No Radiation	Periostracum	5	5	0	0.031	0.031	*
Average fragment length	one-sided paired t-test
		.y.	group1	group2	n1	n2	statistic	df	p	p.adj	p.adj.signif
		Mean	No Radiation	Periostracum	5	5	-1.34	4	0.125	0.125	ns
GC content	one-sided paired t-test
		.y.	group1	group2	n1	n2	statistic	df	p	p.adj	p.adj.signif
		Mean	No Radiation	Periostracum	5	5	-0.422	4	0.347	0.347	ns
C>T misincorporation rate	two-sided paired t-test
		.y.	group1	group2	n1	n2	statistic	df	p	p.adj	p.adj.signif
		Mean	No Radiation	Periostracum	5	5	0.808	4	0.465	0.465	ns
Mitochondrial to nuclear DNA ratio	two-sided paired t-test
		.y.	group1	group2	n1	n2	statistic	df	p	p.adj	p.adj.signif
		meanMIT.NUC	No Radiation	Periostracum	5	5	0.681	4	0.533	0.533	ns
