# Supplementary material for: Advancing responsible genomic analyses of ancient mollusc shells
Source: PLoS One. 2024 May 6;19(5):e0302646. doi: 10.1371/journal.pone.0302646 (PMC11073703; doi:10.1371/journal.pone.0302646)
Supplement: S3 Table — (XLSX) [file pone.0302646.s008.xlsx]

## Sheet: S3 Table
S3 Table. Taxonomic assignment of ancient mussel samples based on mapping to Mollusca mitochondrial COI-5P barcode sequences from the BOLD System v4.
Sample	Test	Taxon	Frequency (%)
bal05b	Digestion	Mytilus galloprovincialis	65.6
bal05b	Digestion	Mytilus edulis	34.4
bal06	Shell layers	Mytilus galloprovincialis	45.5
bal06	Shell layers	Mytilus edulis	38.6
bal06	Shell layers	Mytilus sp.	9.1
bal06	Shell layers	Mytilus trossulus	6.8
cop01x3	Periostracum	Mytilus galloprovincialis	58.3
cop01x3	Periostracum	Mytilus edulis	21.6
cop01x3	Periostracum	Mytilus trossulus	20.1
cop02	Radiation	Mytilus trossulus	35.4
cop02	Radiation	Mytilus galloprovincialis	28.1
cop02	Radiation	Mytilus edulis	21.1
cop02	Radiation	Mytilus chilensis	9.2
cop02	Radiation	Mytilus edulis platensis	6.2
cop02x3	Digestion	Mytilus galloprovincialis	100
cop03x3	Digestion	Mytilus edulis	37.1
cop03x3	Digestion	Mytilus galloprovincialis	25.6
cop03x3	Digestion	Mytilus trossulus	24.9
cop03x3	Digestion	Mytilus chilensis	6.3
cop03x3	Digestion	Mytilus sp.	3.3
cop03x3	Digestion	Mytilus edulis platensis	2.8
cop04	Radiation	Mytilus trossulus	51.7
cop04	Radiation	Mytilus galloprovincialis	27.4
cop04	Radiation	Mytilus edulis	20.9
cop04x3	Periostracum	Mytilus galloprovincialis	100
cop05x1L	Periostracum	Mytilus galloprovincialis	36.4
cop05x1L	Periostracum	Mytilus trossulus	25.3
cop05x1L	Periostracum	Mytilus edulis	15.2
cop05x1L	Periostracum	Mytilus chilensis	11.9
cop05x1L	Periostracum	Mytilus	11.2
cop05x2	Shell layers	Mytilus galloprovincialis	46.6
cop05x2	Shell layers	Mytilus edulis	25.5
cop05x2	Shell layers	Mytilus trossulus	12.5
cop05x2	Shell layers	Mytilus sp.	6.2
cop05x2	Shell layers	Mytilus chilensis	5.7
cop05x2	Shell layers	Mytilus sp. ME10	2
cop05x2	Shell layers	Mytilus edulis platensis	1.6
cop06	Periostracum	Mytilus edulis	49
cop06	Periostracum	Mytilus galloprovincialis	30.7
cop06	Periostracum	Mytilus chilensis	20.3
hav04	Radiation	Mytilus galloprovincialis	42.5
hav04	Radiation	Mytilus edulis	35.8
hav04	Radiation	Mytilus trossulus	11
hav04	Radiation	Mytilus chilensis	10.7
hav05	Shell layers	Mytilus galloprovincialis	31.5
hav05	Shell layers	Mytilus edulis	27.3
hav05	Shell layers	Mytilus trossulus	25.7
hav05	Shell layers	Mytilus chilensis	9.3
hav05	Shell layers	Mytilus sp.	2.3
hav05	Shell layers	Mytilus edulis platensis	2.2
hav05	Shell layers	Mytilida	1.8
ika01	Digestion	Mytilus edulis	100
kar21	Extraction	Mytilus edulis	58.2
kar21	Extraction	Mytilus galloprovincialis	26.3
kar21	Extraction	Mytilus sp. 16LL	15.5
nip03	Extraction	Mytilus edulis	35
nip03	Extraction	Mytilus galloprovincialis	34.9
nip03	Extraction	Mytilus trossulus	16.7
nip03	Extraction	Mytilus	7
nip03	Extraction	Mytilus chilensis	6.4
qoo01	Extraction	Mytilus edulis	55.3
qoo01	Extraction	Mytilus galloprovincialis	44.7
rin01	Extraction	Mytilus edulis	49.9
rin01	Extraction	Mytilus trossulus	28
rin01	Extraction	Mytilus galloprovincialis	11.7
rin01	Extraction	Mytilus edulis platensis	5.9
rin01	Extraction	Mytilus chilensis	4.5
rin13	Digestion	Mytilus edulis	61.2
rin13	Digestion	Mytilus galloprovincialis	22.4
rin13	Digestion	Mytilus trossulus	16.4
rin13b	Periostracum	Mytilus edulis	51
rin13b	Periostracum	Mytilus galloprovincialis	27.9
rin13b	Periostracum	Mytilus trossulus	14.3
rin13b	Periostracum	Mytilus edulis platensis	6.8
rin10	Bleach	Mytilus edulis	39.4
rin10	Bleach	Mytilus galloprovincialis	30.9
rin10	Bleach	Mytilus trossulus	22
rin10	Bleach	Mytilus chilensis	7.7
sis01	Bleach	Mytilus edulis	43.1
sis01	Bleach	Mytilus galloprovincialis	39.5
sis01	Bleach	Bulinus globosus	17.4
son02b	Radiation	Mytilus galloprovincialis	61.6
son02b	Radiation	Mytilus chilensis	19.9
son02b	Radiation	Mytilus edulis	18.6
son09	Shell layers	Mytilus edulis	43.7
son09	Shell layers	Mytilus galloprovincialis	33.1
son09	Shell layers	Mytilus trossulus	14.3
son09	Shell layers	Mytilus	8.8
umi01	Extraction	Glyptophysa sp. Dunlop Creek-Australia	100
wgr07	Radiation	Mytilus trossulus	100
All the reads obtained for a given sample were analysed together, independently from the experimental conditions used to generate them.
